# Supplementary material for: Fusobacterium nucleatum upregulates the immune inhibitory receptor PD-L1 in colorectal cancer cells via the activation of ALPK1
Source: Gut Microbes. 2025 Jan 29;17(1):2458203. doi: 10.1080/19490976.2025.2458203 (PMC11784648; doi:10.1080/19490976.2025.2458203)
Supplement: Supplemental Material [file KGMI_A_2458203_SM4676.zip]

Archive with 11 entries (10 files):
- supplementary_files_2458203_1737520796479/
- supplementary_files_2458203_1737520796479/Figure S1_R1.eps
- supplementary_files_2458203_1737520796479/Figure S2_R1.eps
- supplementary_files_2458203_1737520796479/Figure S3_R1.eps
- supplementary_files_2458203_1737520796479/Figure S4_R1.eps
- supplementary_files_2458203_1737520796479/Figure S5_R1.eps
- supplementary_files_2458203_1737520796479/Figure S6_R1.eps
- supplementary_files_2458203_1737520796479/Supplement figure legends.docx
- supplementary_files_2458203_1737520796479/Table S1.xlsx
- supplementary_files_2458203_1737520796479/Table S2.xlsx
- supplementary_files_2458203_1737520796479/Table S3.xlsx
