# Supplementary material for: Fusobacterium nucleatum upregulates the immune inhibitory receptor PD-L1 in colorectal cancer cells via the activation of ALPK1
Source: Gut Microbes. 2025 Jan 29;17(1):2458203. doi: 10.1080/19490976.2025.2458203 (PMC11784648; doi:10.1080/19490976.2025.2458203)
Supplement: Supplemental Material [file KGMI_A_2458203_SM4676.zip › supplementary_files_2458203_1737520796479/Table S1.xlsx]

## Sheet: Sheet1
Species	Strain	Source of isolation	Provided by
F. nucleatum subsp. nucleatum	ATCC 25586	Cervico-facial lesion	Karin Strijbis
F. nucleatum subsp. nucleatum	ATCC 23726	Unknown origin	ATCC
F. varium	ATCC 27725	Blood culture	[43]
F. necrophorum	Clinical isolate	Abscess	Rob Rentenaar
F. gonidiaformans	Clincal isolate	Abscess	Rob Rentenaar
F. nucleatum subsp. animalis	HM75	Colon	Georg Zeller
F. nucleatum	HM992	Colorectal tumor tissue	Georg Zeller
F. gonidiaformans	ATCC 25563	Unknown origin	Georg Zeller
F. hwasookii		Unknown origin	Georg Zeller
F. periodonticum	HM41	Oral cavity	Georg Zeller
F. canifelinum		Unknown origin	Georg Zeller
Bacteroides fragilis	MSC-58	Intestine IBD
Bifidobacterium longum	MSC-99	Intestine IBD
Escherichia coli	K12
