# Supplementary material for: Fusobacterium nucleatum upregulates the immune inhibitory receptor PD-L1 in colorectal cancer cells via the activation of ALPK1
Source: Gut Microbes. 2025 Jan 29;17(1):2458203. doi: 10.1080/19490976.2025.2458203 (PMC11784648; doi:10.1080/19490976.2025.2458203)
Supplement: Supplemental Material [file KGMI_A_2458203_SM4676.zip › supplementary_files_2458203_1737520796479/Table S2.xlsx]

## Sheet: DEG - HT-29 ADP-heptose
Accession number	SYMBOL	baseMean	log2FoldChange	lfcSE	stat	pvalue	padj
ENSG00000232810	TNF	359.784	-11.7308	1.18836	-9.87142	5.53763e-23	5.53434e-21		Upregulated after stimulation
ENSG00000267607	ICAM4-AS1	55.683	-9.03705	1.21786	-7.42046	1.1671e-13	6.85035e-12		Downregulated after stimulation
ENSG00000162692	VCAM1	367.883	-8.90256	0.73668	-12.0847	1.27236e-33	1.97686e-31
ENSG00000227507	LTB	1156.12	-8.74615	0.422562	-20.6979	3.61657e-95	1.59207e-92
ENSG00000237988	OR2I1P	35.3533	-8.38385	1.24274	-6.74627	1.51697e-11	7.32305e-10
ENSG00000120337	TNFSF18	28.3773	-8.06674	1.24736	-6.46707	9.99242e-11	4.4093e-09
ENSG00000115009	CCL20	9918.26	-8.00817	0.140488	-57.0026	0	0
ENSG00000179046	TRIML2	27.1358	-8.00017	1.25145	-6.3927	1.62978e-10	7.05689e-09
ENSG00000272636	DOC2B	22.6456	-7.7377	1.27693	-6.05963	1.36438e-09	5.42493e-08
ENSG00000169429	CXCL8	21046.5	-7.67689	0.152845	-50.2266	0	0
ENSG00000108691	CCL2	20.2495	-7.57862	1.28098	-5.91625	3.29369e-09	1.26605e-07
ENSG00000124391	IL17C	344.659	-7.46329	0.754952	-9.88579	4.798e-23	4.84755e-21
ENSG00000049249	TNFRSF9	67.4833	-7.44911	1.0605	-7.02412	2.15413e-12	1.12508e-10
ENSG00000237604	Lnc-PWP2-1	16.4375	-7.27471	1.31075	-5.55004	2.85608e-08	1.01271e-06
ENSG00000081041	CXCL2	1663.6	-7.16206	0.226037	-31.6853	2.47812e-220	2.54545e-217
ENSG00000184371	CSF1	1718.96	-7.05293	0.214523	-32.8773	4.6439e-237	5.72408e-234
ENSG00000235947	EGOT	12.1286	-6.84312	1.38634	-4.9361	7.97012e-07	2.30395e-05
ENSG00000269404	SPIB	12.1301	-6.83672	1.34209	-5.09406	3.50468e-07	1.06401e-05
ENSG00000169245	CXCL10	43.0204	-6.79184	1.07609	-6.31159	2.76189e-10	1.16853e-08
ENSG00000249378	LINC01060	11.1608	-6.7219	1.3478	-4.98732	6.12229e-07	1.80534e-05
ENSG00000161031	PGLYRP2	11.1012	-6.70886	1.35448	-4.95308	7.30494e-07	2.13704e-05
ENSG00000130477	UNC13A	80.3814	-6.69549	0.779698	-8.58729	8.90462e-18	6.91754e-16
ENSG00000291083	CYP2B7P	10.268	-6.59776	1.36068	-4.84886	1.24174e-06	3.48385e-05
ENSG00000163739	CXCL1	6320.06	-6.46516	0.119499	-54.1023	0	0
ENSG00000285413	LOC105377139	17.9437	-6.42595	1.30427	-4.92686	8.35626e-07	2.39533e-05
ENSG00000253502	ATP6V1G1P2	8.88983	-6.3939	1.38688	-4.61028	4.0213e-06	0.000102978
ENSG00000100739	BDKRB1	8.31629	-6.29519	1.40274	-4.48779	7.1966e-06	0.000175538
ENSG00000185215	TNFAIP2	27363.5	-6.29429	0.108238	-58.1526	0	0
ENSG00000105641	SLC5A5	7.8688	-6.21832	1.42674	-4.3584	1.31016e-05	0.000307797
ENSG00000259717	LINC00677	7.69445	-6.1869	1.42691	-4.33587	1.45182e-05	0.000335115
ENSG00000122641	INHBA	7.33226	-6.11605	1.45373	-4.20714	2.5862e-05	0.000570599
ENSG00000135604	STX11	79.8194	-6.09177	0.645725	-9.434	3.9473e-21	3.57753e-19
ENSG00000267736	NA	25.3779	-6.0261	1.10783	-5.43957	5.34098e-08	1.81192e-06
ENSG00000198251	NA	6.74616	-5.99647	1.44872	-4.13915	3.48596e-05	0.000744249
ENSG00000090339	ICAM1	6468.83	-5.96932	0.124276	-48.0327	0	0
ENSG00000259470	KRT8P9	6.60317	-5.96565	1.45656	-4.0957	4.20895e-05	0.000879814
ENSG00000226979	LTA	24.0684	-5.94491	1.13065	-5.25796	1.4566e-07	4.66744e-06
ENSG00000123610	TNFAIP6	21.7409	-5.80679	1.12231	-5.17395	2.29194e-07	7.12195e-06
ENSG00000261618	NA	21.104	-5.74503	1.2241	-4.69327	2.68878e-06	7.04149e-05
ENSG00000179059	ZFP42	20.2959	-5.70925	1.1456	-4.98364	6.2398e-07	1.83706e-05
ENSG00000163734	CXCL3	2834.55	-5.62412	0.184272	-30.5207	1.38275e-204	1.21742e-201
ENSG00000122861	PLAU	1592.47	-5.60798	0.154433	-36.3133	9.99136e-289	1.53942e-285
ENSG00000189238	LINC00943	27.7849	-5.55408	0.972412	-5.71165	1.11888e-08	4.13739e-07
ENSG00000276700	RNA5-8SN4	25.9655	-5.46666	1.17702	-4.64448	3.40939e-06	8.81626e-05
ENSG00000008517	IL32	508.228	-5.4602	0.560399	-9.74341	1.96834e-22	1.89545e-20
ENSG00000164400	CSF2	237.836	-5.43508	0.329206	-16.5097	3.12685e-61	7.91949e-59
ENSG00000011083	SLC6A7	33.58	-5.41573	0.820077	-6.60393	4.00411e-11	1.8508e-09
ENSG00000167874	TMEM88	66.5388	-5.40233	0.596142	-9.06215	1.27903e-19	1.07004e-17
ENSG00000289866	NA	16.6021	-5.39311	1.15105	-4.68539	2.79434e-06	7.30757e-05
ENSG00000253522	MIR3142HG	182.247	-5.32791	0.358687	-14.854	6.5586e-50	1.33255e-47
ENSG00000288658	LOC122319436	45.7403	-5.28082	0.684796	-7.71153	1.24323e-14	8.03708e-13
ENSG00000223799	NA	13.5563	-5.10691	1.19967	-4.25694	2.07241e-05	0.000461648
ENSG00000099869	IGF2-AS	7.23063	-5.08821	1.48387	-3.42901	0.000605777	0.0092411
ENSG00000164236	ANKRD33B	528.597	-4.94223	0.294584	-16.777	3.59568e-63	9.49721e-61
ENSG00000023445	BIRC3	7597.77	-4.92598	0.147186	-33.4676	1.42553e-245	2.02744e-242
ENSG00000168398	BDKRB2	58.3139	-4.88237	0.569407	-8.57449	9.95272e-18	7.69941e-16
ENSG00000271959	NA	16.9731	-4.83502	0.992522	-4.87144	1.10785e-06	3.13676e-05
ENSG00000118503	TNFAIP3	3922.34	-4.75777	0.150501	-31.613	2.44669e-219	2.38089e-216
ENSG00000125730	C3	15.895	-4.74026	1.00527	-4.71542	2.41215e-06	6.3803e-05
ENSG00000161270	NPHS1	19.2964	-4.60868	0.893118	-5.16021	2.46674e-07	7.61395e-06
ENSG00000102962	CCL22	97.3123	-4.60355	0.397126	-11.5922	4.51619e-31	6.73385e-29
ENSG00000196136	SERPINA3	28.8427	-4.59945	0.720327	-6.38522	1.71149e-10	7.37617e-09
ENSG00000006210	CX3CL1	4811.67	-4.57227	0.102638	-44.5475	0	0
ENSG00000169469	SPRR1B	14.0081	-4.54699	1.02892	-4.41917	9.90812e-06	0.000234861
ENSG00000112149	CD83	439.606	-4.51528	0.215564	-20.9464	2.02354e-97	9.35333e-95
ENSG00000135409	AMHR2	8.96161	-4.49555	1.26299	-3.55945	0.000371628	0.00611846
ENSG00000166670	MMP10	301.435	-4.46403	0.231614	-19.2736	8.9494e-83	3.24442e-80
ENSG00000073756	PTGS2	4463.74	-4.41678	0.159876	-27.6263	5.38046e-168	4.52178e-165
ENSG00000278869	NA	7.94027	-4.3168	1.27483	-3.38619	0.000708713	0.0105587
ENSG00000222047	C10orf55	7.92271	-4.28292	1.30838	-3.27346	0.00106241	0.0148024
ENSG00000291007	NA	7.43298	-4.19798	1.28684	-3.26223	0.00110538	0.0152861
ENSG00000140519	RHCG	7.30975	-4.1722	1.32279	-3.1541	0.00160994	0.0208885
ENSG00000291155	CT75	17.705	-4.13531	0.869945	-4.75353	1.99896e-06	5.37974e-05
ENSG00000169474	SPRR1A	17.6627	-4.11454	0.833581	-4.93597	7.97516e-07	2.30395e-05
ENSG00000284969	NA	10.4641	-4.10408	1.09968	-3.73206	0.000189917	0.00338609
ENSG00000160185	UBASH3A	20.8644	-4.08962	0.771913	-5.29804	1.17054e-07	3.7836e-06
ENSG00000162772	ATF3	4686.25	-4.02142	0.0976163	-41.1962	0	0
ENSG00000166592	RRAD	26.3843	-4.01563	0.718228	-5.59102	2.2574e-08	8.08857e-07
ENSG00000285744	NA	9.90204	-4.0095	1.07321	-3.73601	0.000186966	0.00333669
ENSG00000124102	PI3	4690.51	-4.00191	0.182709	-21.9032	2.42223e-106	1.3172e-103
ENSG00000170075	GPR37L1	169.33	-3.96957	0.658211	-6.03085	1.631e-09	6.47117e-08
ENSG00000169896	ITGAM	18.8953	-3.94505	0.886388	-4.45071	8.55882e-06	0.000204714
ENSG00000100906	NFKBIA	10545.5	-3.9345	0.0895737	-43.9248	0	0
ENSG00000256128	NA	54.1261	-3.87648	0.46788	-8.2852	1.17908e-16	8.5827e-15
ENSG00000142408	CACNG8	68.9057	-3.84478	1.05099	-3.65823	0.000253965	0.00437203
ENSG00000288929	NA	8.74773	-3.81762	1.12755	-3.38577	0.000709778	0.0105661
ENSG00000100311	PDGFB	6409.69	-3.80717	0.0989055	-38.493	0	0
ENSG00000231105	ECE1-AS1	8.56085	-3.79136	1.12759	-3.36236	0.000772804	0.0113153
ENSG00000124145	SDC4	27752.4	-3.78273	0.0895563	-42.2386	0	0
ENSG00000275894	NA	41.1157	-3.74129	0.54744	-6.83416	8.24872e-12	4.06695e-10
ENSG00000275238	MIR4734	15.9221	-3.69103	0.80984	-4.55773	5.17097e-06	0.000130076
ENSG00000125347	IRF1	4561.34	-3.60847	0.110404	-32.6841	2.62776e-234	3.03654e-231
ENSG00000105499	PLA2G4C	27.6689	-3.60285	0.594512	-6.06017	1.35974e-09	5.41815e-08
ENSG00000205177	C11orf91	69.7526	-3.58599	0.383251	-9.35676	8.22176e-21	7.30827e-19
ENSG00000227619	NA	12.3032	-3.55105	0.893935	-3.97239	7.11565e-05	0.00141009
ENSG00000118194	TNNT2	271.492	-3.54764	0.276153	-12.8467	8.98071e-38	1.53745e-35
ENSG00000138623	SEMA7A	1618.81	-3.52851	0.129108	-27.3299	1.87216e-164	1.50497e-161
ENSG00000137331	IER3	5277.57	-3.49699	0.0945395	-36.9898	1.67251e-299	2.81118e-296
ENSG00000287382	LOC105377663	49.6006	-3.45507	0.555287	-6.22213	4.90455e-10	2.05386e-08
ENSG00000131797	NA	9.10902	-3.42518	1.02368	-3.34596	0.000819987	0.0119095
ENSG00000115008	IL1A	168.513	-3.41919	0.254921	-13.4127	5.09305e-41	9.51165e-39
ENSG00000260679	NA	8.89041	-3.41791	1.01564	-3.36526	0.000764717	0.0112255
ENSG00000119508	NR4A3	22.7462	-3.41549	0.717792	-4.75833	1.95199e-06	5.26865e-05
ENSG00000289009	NA	53.7472	-3.41494	0.42429	-8.04861	8.37417e-16	5.86477e-14
ENSG00000179388	EGR3	18.0042	-3.4126	0.711563	-4.79592	1.61927e-06	4.43535e-05
ENSG00000185112	FAM43A	5197.57	-3.40999	0.102753	-33.1863	1.69855e-241	2.24318e-238
ENSG00000255355	NA	30.0178	-3.37396	0.668316	-5.04844	4.45427e-07	1.32403e-05
ENSG00000104951	IL4I1	51.4034	-3.35113	0.473424	-7.07849	1.45732e-12	7.74264e-11
ENSG00000186832	KRT16	81.9775	-3.34552	0.433013	-7.72615	1.10852e-14	7.21668e-13
ENSG00000105246	EBI3	21.5861	-3.33916	0.727298	-4.59119	4.40725e-06	0.000112085
ENSG00000280162	NA	16.5768	-3.31937	0.802769	-4.1349	3.55112e-05	0.000755544
ENSG00000126561	STAT5A	972.088	-3.30312	0.140715	-23.4738	7.56302e-122	4.99402e-119
ENSG00000137745	MMP13	125.188	-3.28637	0.297071	-11.0626	1.90508e-28	2.57102e-26
ENSG00000188293	IGFL1	12.5004	-3.27669	0.880416	-3.72175	0.000197846	0.0034971
ENSG00000125538	IL1B	12.1978	-3.27233	0.884753	-3.69858	0.00021681	0.00378885
ENSG00000069399	BCL3	8630.73	-3.26305	0.100734	-32.3929	3.45673e-230	3.75949e-227
ENSG00000137709	POU2F3	70.8783	-3.2566	0.381131	-8.54458	1.2901e-17	9.89737e-16
ENSG00000077150	NFKB2	14738	-3.23915	0.105434	-30.7221	2.88481e-207	2.66686e-204
ENSG00000261000	NA	9.70429	-3.202	0.946883	-3.38163	0.000720577	0.0106753
ENSG00000289589	NA	19.3288	-3.20024	0.692018	-4.6245	3.75503e-06	9.65601e-05
ENSG00000168811	IL12A	40.3996	-3.18343	0.475129	-6.70014	2.08226e-11	9.84626e-10
ENSG00000205436	EXOC3L4	23.1954	-3.17435	0.61276	-5.18041	2.21397e-07	6.90289e-06
ENSG00000146232	NFKBIE	1870.15	-3.16472	0.145585	-21.7379	8.98249e-105	4.61326e-102
ENSG00000172602	RND1	631.214	-3.14623	0.156112	-20.1537	2.49654e-90	1.02575e-87
ENSG00000215196	BASP1-AS1	48.6637	-3.1298	0.415139	-7.53916	4.73007e-14	2.90546e-12
ENSG00000285888	NA	20.3181	-3.12402	0.667368	-4.68111	2.85326e-06	7.44061e-05
ENSG00000233622	CYP2T1P	193.003	-3.12201	0.347102	-8.9945	2.37307e-19	1.95003e-17
ENSG00000104856	RELB	6353.46	-3.11856	0.138589	-22.5023	3.9433e-112	2.27836e-109
ENSG00000258498	DIO3OS	11.1288	-3.11112	0.872582	-3.56542	0.000363275	0.00599161
ENSG00000196611	MMP1	34.8677	-3.0878	0.513901	-6.00854	1.87196e-09	7.37967e-08
ENSG00000268941	LINC01711	9.20411	-3.08567	0.97715	-3.15783	0.00158951	0.0206524
ENSG00000112299	VNN1	193.606	-3.08058	0.226692	-13.5893	4.63778e-42	8.74979e-40
ENSG00000198915	RASGEF1A	14.3017	-3.05608	0.959238	-3.18595	0.0014428	0.0189729
ENSG00000105559	PLEKHA4	93.1695	-3.0541	0.350343	-8.71745	2.84538e-18	2.28731e-16
ENSG00000147168	IL2RG	23.0659	-3.05313	0.647917	-4.71222	2.45036e-06	6.45366e-05
ENSG00000286696	NA	13.7942	-3.04623	1.03741	-2.93637	0.00332077	0.0372559
ENSG00000232818	RPS2P32	10.5126	-3.04249	0.942132	-3.22936	0.00124066	0.0168048
ENSG00000169248	CXCL11	14.0262	-3.03158	0.806884	-3.75715	0.000171859	0.0031091
ENSG00000163545	NUAK2	1425.9	-3.02806	0.152476	-19.8592	9.16943e-88	3.68551e-85
ENSG00000159110	IFNAR2	196.892	-3.02336	0.293257	-10.3096	6.37717e-25	7.14591e-23
ENSG00000157064	NMNAT2	10.2805	-2.98789	1.0315	-2.89664	0.00377185	0.041119
ENSG00000106366	SERPINE1	90.7327	-2.97611	0.425977	-6.98654	2.8174e-12	1.45506e-10
ENSG00000087085	ACHE	42.3465	-2.96734	0.443153	-6.69597	2.14247e-11	1.01051e-09
ENSG00000131196	NFATC1	13.6335	-2.96039	0.808888	-3.65982	0.00025239	0.00434897
ENSG00000241322	FBXW10B	26.3684	-2.92925	0.62063	-4.71981	2.36067e-06	6.25308e-05
ENSG00000122877	EGR2	49.269	-2.92374	0.432789	-6.75558	1.42262e-11	6.90727e-10
ENSG00000132510	KDM6B	3808.06	-2.91783	0.166105	-17.5662	4.47251e-69	1.31257e-66
ENSG00000125740	FOSB	1064.72	-2.90819	0.153734	-18.917	8.26218e-80	2.82888e-77
ENSG00000280303	NA	170.028	-2.89443	0.260094	-11.1284	9.12352e-29	1.25884e-26
ENSG00000123685	BATF3	19.6025	-2.87442	0.755546	-3.80443	0.00014213	0.00262521
ENSG00000257732	LOC124903002	27.0874	-2.85631	0.552386	-5.17085	2.33036e-07	7.2171e-06
ENSG00000255150	EID3	154.625	-2.85468	0.268028	-10.6507	1.73082e-26	2.078e-24
ENSG00000136514	RTP4	9.43087	-2.85421	0.930036	-3.06892	0.00214834	0.0263925
ENSG00000232133	IMPDH1P10	7.82703	-2.84709	0.998913	-2.85019	0.00436936	0.0462952
ENSG00000163121	NEURL3	929.576	-2.81417	0.16644	-16.9081	3.92411e-64	1.05149e-61
ENSG00000246130	LOC286059	32.5809	-2.80974	0.613026	-4.5834	4.57484e-06	0.000115869
ENSG00000115226	FNDC4	12.1451	-2.75526	0.885983	-3.10984	0.00187191	0.0236083
ENSG00000120129	DUSP1	1621.49	-2.7551	0.117399	-23.4679	8.67489e-122	5.53069e-119
ENSG00000245954	LINC02273	11.6642	-2.74301	0.841218	-3.26076	0.00111112	0.0153425
ENSG00000245025	NA	132.521	-2.73877	0.317151	-8.63552	5.84595e-18	4.65887e-16
ENSG00000139269	INHBE	34.2349	-2.73546	0.539145	-5.0737	3.90145e-07	1.17291e-05
ENSG00000124762	CDKN1A	9625.44	-2.71411	0.102257	-26.542	3.17367e-155	2.44492e-152
ENSG00000110944	IL23A	64.578	-2.69954	0.379764	-7.10848	1.17327e-12	6.32257e-11
ENSG00000288919	NA	65.6986	-2.69066	0.380565	-7.07016	1.54756e-12	8.17509e-11
ENSG00000215533	LINC00189	12.6564	-2.66466	0.749824	-3.55372	0.000379827	0.00623678
ENSG00000189433	GJB4	387.122	-2.65946	0.183063	-14.5276	8.10243e-48	1.61082e-45
ENSG00000234465	PINLYP	22.015	-2.65134	0.65736	-4.03332	5.49949e-05	0.00112106
ENSG00000175592	FOSL1	5512.85	-2.63268	0.100215	-26.2704	4.18034e-152	3.09161e-149
ENSG00000221869	CEBPD	3319.31	-2.62371	0.114131	-22.9886	6.05689e-117	3.73286e-114
ENSG00000144655	CSRNP1	1989.01	-2.60468	0.127435	-20.4393	7.47981e-93	3.21615e-90
ENSG00000127561	SYNGR3	45.8967	-2.60078	0.425746	-6.10876	1.0041e-09	4.0982e-08
ENSG00000188015	S100A3	542.271	-2.59513	0.18436	-14.0764	5.3027e-45	1.02127e-42
ENSG00000124772	CPNE5	26.9457	-2.58927	0.553437	-4.67853	2.88935e-06	7.5241e-05
ENSG00000290041	NA	59.6708	-2.57297	0.381119	-6.75109	1.46737e-11	7.10214e-10
ENSG00000197406	DIO3	13.3216	-2.56874	0.792116	-3.24288	0.00118328	0.0161339
ENSG00000135625	EGR4	66.5409	-2.56596	0.34941	-7.3437	2.07773e-13	1.20047e-11
ENSG00000135842	NIBAN1	242.079	-2.56355	0.226419	-11.3222	1.0192e-29	1.42757e-27
ENSG00000010818	HIVEP2	1810.95	-2.54616	0.197327	-12.9033	4.31455e-38	7.52564e-36
ENSG00000243646	IL10RB	65.5356	-2.54455	0.398328	-6.38807	1.67993e-10	7.25706e-09
ENSG00000131669	NINJ1	2462.85	-2.54244	0.132097	-19.2468	1.50189e-82	5.3401e-80
ENSG00000086717	PPEF1	14.103	-2.53432	0.823125	-3.0789	0.00207766	0.0256778
ENSG00000070404	FSTL3	899.837	-2.53332	0.163751	-15.4706	5.48052e-54	1.23572e-51
ENSG00000160223	ICOSLG	514.93	-2.52496	0.166609	-15.155	7.01943e-52	1.49175e-49
ENSG00000179862	CITED4	2458.41	-2.5185	0.188303	-13.3747	8.50073e-41	1.5717e-38
ENSG00000134107	BHLHE40	2877	-2.5167	0.11555	-21.7801	3.58166e-105	1.89204e-102
ENSG00000274373	NA	23.1399	-2.5126	0.557379	-4.50788	6.5478e-06	0.000160347
ENSG00000274322	NA	11.387	-2.49962	0.823353	-3.03591	0.00239814	0.0287357
ENSG00000273129	NA	66.4363	-2.49802	0.325937	-7.66411	1.80074e-14	1.1402e-12
ENSG00000255202	NA	13.7738	-2.49239	0.765051	-3.2578	0.00112278	0.0154687
ENSG00000291067	NA	221.164	-2.48063	0.212807	-11.6567	2.12022e-31	3.18705e-29
ENSG00000225339	NA	14.4791	-2.43194	0.754941	-3.22136	0.00127582	0.0171804
ENSG00000172183	ISG20	213.712	-2.4317	0.212081	-11.4659	1.95709e-30	2.82693e-28
ENSG00000181585	TMIE	13.4741	-2.42181	0.715605	-3.38428	0.000713646	0.0106066
ENSG00000138166	DUSP5	9447.43	-2.41662	0.0998745	-24.1965	2.42103e-129	1.65787e-126
ENSG00000204616	TRIM31	3812.01	-2.40471	0.0955781	-25.1597	1.10759e-139	7.87626e-137
ENSG00000284669	NA	27.4249	-2.39924	0.556955	-4.30777	1.64906e-05	0.000375023
ENSG00000115919	KYNU	19.2048	-2.39708	0.617589	-3.88135	0.00010388	0.00198208
ENSG00000037280	FLT4	9.55932	-2.37668	0.823111	-2.88744	0.00388391	0.0419939
ENSG00000143333	RGS16	145.888	-2.37613	0.237648	-9.99853	1.54674e-23	1.60661e-21
ENSG00000268812	LIF-AS2	123.349	-2.36703	0.254926	-9.28516	1.61458e-20	1.40811e-18
ENSG00000146197	SCUBE3	37.3461	-2.35389	0.495459	-4.75093	2.02479e-06	5.43342e-05
ENSG00000285933	NA	16.5327	-2.33862	0.791957	-2.95296	0.0031474	0.0357446
ENSG00000289852	NA	88.3046	-2.28414	0.321342	-7.10812	1.17636e-12	6.32257e-11
ENSG00000105642	KCNN1	12.4543	-2.26421	0.788789	-2.87049	0.00409838	0.0438512
ENSG00000070190	DAPP1	559.441	-2.26109	0.175448	-12.8875	5.29448e-38	9.14857e-36
ENSG00000131435	PDLIM4	39.9835	-2.25647	0.456141	-4.94687	7.54144e-07	2.19581e-05
ENSG00000134954	ETS1	5191.33	-2.25633	0.14703	-15.3461	3.76357e-53	8.28388e-51
ENSG00000125845	BMP2	1172.71	-2.24899	0.155424	-14.47	1.87512e-47	3.6882e-45
ENSG00000231290	APCDD1L-DT	18.33	-2.21165	0.652258	-3.39076	0.000696992	0.0104258
ENSG00000143507	DUSP10	165.003	-2.21163	0.243593	-9.07922	1.09356e-19	9.19037e-18
ENSG00000267519	NA	2241.04	-2.20744	0.104212	-21.1823	1.39103e-99	6.76809e-97
ENSG00000105327	BBC3	5585.08	-2.18462	0.134553	-16.2361	2.79978e-59	6.99529e-57
ENSG00000128342	LIF	3624.93	-2.17705	0.134949	-16.1324	1.51116e-58	3.72532e-56
ENSG00000145365	TIFA	1463.13	-2.17432	0.142168	-15.294	8.38038e-53	1.82288e-50
ENSG00000145911	N4BP3	1218.53	-2.16762	0.124061	-17.4722	2.3312e-68	6.73461e-66
ENSG00000224794	LOC124905119	19.7365	-2.158	0.711977	-3.03099	0.00243752	0.0291697
ENSG00000159128	IFNGR2	4044.48	-2.13751	0.0995788	-21.4655	3.26984e-102	1.63395e-99
ENSG00000236056	NA	19.8732	-2.13384	0.709485	-3.00758	0.00263335	0.0309721
ENSG00000277895	NA	15.4303	-2.12563	0.628541	-3.38185	0.000720003	0.0106753
ENSG00000109321	AREG	9678.04	-2.11666	0.113282	-18.6849	6.57219e-78	2.16988e-75
ENSG00000289615	NA	27.9606	-2.10503	0.685042	-3.07285	0.00212023	0.0261165
ENSG00000162888	IKBKE-AS1	24.1859	-2.09899	0.533413	-3.93501	8.31929e-05	0.00161232
ENSG00000151014	NOCT	657.014	-2.09583	0.166471	-12.5897	2.40543e-36	4.00667e-34
ENSG00000188306	LRRIQ4	17.0917	-2.08716	0.602727	-3.46286	0.000534459	0.0082969
ENSG00000120217	CD274	18.2204	-2.08575	0.63059	-3.30762	0.000940927	0.0133925
ENSG00000279277	NA	23.849	-2.08534	0.581886	-3.58375	0.000338696	0.00563142
ENSG00000031081	ARHGAP31	208.909	-2.06823	0.22718	-9.10394	8.71137e-20	7.38828e-18
ENSG00000177606	JUN	7755.61	-2.06763	0.092879	-22.2615	8.72675e-110	4.88936e-107
ENSG00000053524	MCF2L2	34.4814	-2.06519	0.477038	-4.32919	1.49659e-05	0.000342881
ENSG00000172738	TMEM217	127.412	-2.06196	0.241944	-8.52247	1.56191e-17	1.1884e-15
ENSG00000232618	NA	15.8863	-2.05913	0.726645	-2.83375	0.00460055	0.048247
ENSG00000227741	LOC729867	16.6709	-2.03263	0.679448	-2.99158	0.00277535	0.032354
ENSG00000058085	LAMC2	9727.86	-2.02932	0.129816	-15.6323	4.38652e-55	1.00126e-52
ENSG00000154319	FAM167A	36.6771	-2.02527	0.446628	-4.53459	5.77163e-06	0.000143816
ENSG00000222009	BTBD19	666.232	-2.02274	0.161772	-12.5036	7.13293e-36	1.16709e-33
ENSG00000169860	P2RY1	93.9533	-2.0202	0.365804	-5.52262	3.33975e-08	1.16507e-06
ENSG00000232713	NA	19.1551	-2.01753	0.639874	-3.15301	0.00161597	0.020927
ENSG00000285816	NA	155.394	-2.01447	0.233222	-8.63755	5.74293e-18	4.59658e-16
ENSG00000148344	PTGES	181.471	-2.01288	0.217158	-9.26922	1.87518e-20	1.62771e-18
ENSG00000109320	NFKB1	6611.84	-2.00948	0.121504	-16.5384	1.94159e-61	4.98584e-59
ENSG00000188396	DYNLT4	118.476	-2.00288	0.284796	-7.0327	2.02579e-12	1.06105e-10
ENSG00000176597	B3GNT5	1383.24	-1.99381	0.197451	-10.0978	5.65113e-24	6.1461e-22
ENSG00000240065	PSMB9	19.1704	-1.99332	0.575342	-3.46457	0.000531073	0.00826517
ENSG00000166016	ABTB2	6769.06	-1.99107	0.12389	-16.0712	4.06193e-58	9.75339e-56
ENSG00000188488	SERPINA5	130.304	-1.99057	0.259431	-7.67281	1.68264e-14	1.06908e-12
ENSG00000288833	NA	100.441	-1.98944	0.281153	-7.07601	1.48367e-12	7.86004e-11
ENSG00000117228	GBP1	22.8465	-1.98737	0.670624	-2.96346	0.00304205	0.0347832
ENSG00000163874	ZC3H12A	2425.39	-1.98693	0.0940058	-21.1363	3.6921e-99	1.75034e-96
ENSG00000104140	RHOV	521.499	-1.97918	0.196531	-10.0705	7.45752e-24	7.97006e-22
ENSG00000248323	LUCAT1	586.932	-1.97547	0.182166	-10.8443	2.12186e-27	2.65075e-25
ENSG00000173846	PLK3	1160.8	-1.97297	0.114804	-17.1855	3.41021e-66	9.41065e-64
ENSG00000128016	ZFP36	5397.79	-1.97228	0.11113	-17.7475	1.80224e-70	5.46255e-68
ENSG00000142961	MOB3C	1084.04	-1.96577	0.115911	-16.9593	1.64358e-64	4.46884e-62
ENSG00000260953	NA	35.8373	-1.96545	0.427152	-4.60128	4.19904e-06	0.000106937
ENSG00000048052	HDAC9	297.45	-1.95166	0.250921	-7.77798	7.36931e-15	4.8316e-13
ENSG00000120738	EGR1	2593.99	-1.95156	0.12973	-15.0433	3.82049e-51	7.93674e-49
ENSG00000128422	KRT17	548.012	-1.94475	0.22251	-8.74008	2.32937e-18	1.88069e-16
ENSG00000212479	LOC124905065	85.5626	-1.94398	0.356814	-5.44816	5.08941e-08	1.73613e-06
ENSG00000288096	NA	33.6354	-1.94392	0.531686	-3.65614	0.000256043	0.0044037
ENSG00000087074	PPP1R15A	10281.2	-1.92563	0.0838525	-22.9645	1.05672e-116	6.3025e-114
ENSG00000291237	SOD2	9655.02	-1.92185	0.0920947	-20.8682	1.04224e-96	4.69999e-94
ENSG00000179674	ARL14	2299.6	-1.91964	0.0949843	-20.21	7.98809e-91	3.35663e-88
ENSG00000169876	MUC17	22.57	-1.91184	0.649503	-2.94355	0.00324472	0.0366026
ENSG00000253669	NA	267.452	-1.91008	0.17234	-11.0832	1.51334e-28	2.07261e-26
ENSG00000251179	TMEM92-AS1	109.87	-1.90838	0.264661	-7.21068	5.56725e-13	3.10976e-11
ENSG00000127666	TICAM1	1594.78	-1.90721	0.106341	-17.9348	6.30338e-72	1.94239e-69
ENSG00000086544	ITPKC	2877.83	-1.90574	0.139665	-13.645	2.16209e-42	4.12113e-40
ENSG00000275215	RNA5-8SN3	34.4403	-1.90404	0.425905	-4.47057	7.80128e-06	0.00018874
ENSG00000163131	CTSS	89.299	-1.90208	0.306059	-6.21475	5.14051e-10	2.14544e-08
ENSG00000053747	LAMA3	9171.2	-1.89545	0.144523	-13.1153	2.69204e-39	4.87972e-37
ENSG00000230533	LINC03004	83.2229	-1.86745	0.294606	-6.33879	2.3157e-10	9.88798e-09
ENSG00000124233	SEMG1	44.3618	-1.86164	0.384418	-4.84275	1.28054e-06	3.57642e-05
ENSG00000135925	WNT10A	2801.45	-1.85532	0.106925	-17.3516	1.91961e-67	5.46025e-65
ENSG00000272374	NA	80.9672	-1.85397	0.376129	-4.92907	8.26206e-07	2.3794e-05
ENSG00000185022	MAFF	3273.5	-1.8528	0.09758	-18.9875	2.163e-80	7.54561e-78
ENSG00000215483	LINC00548	21.7409	-1.83193	0.63856	-2.86884	0.00411975	0.0440035
ENSG00000171608	PIK3CD	141.396	-1.82471	0.224709	-8.12036	4.6479e-16	3.27996e-14
ENSG00000101276	SLC52A3	1909.66	-1.82028	0.121144	-15.0258	4.97846e-51	1.02274e-48
ENSG00000259498	NA	22.4532	-1.81243	0.542192	-3.34278	0.000829438	0.0120184
ENSG00000161405	IKZF3	28.3259	-1.8117	0.475629	-3.80906	0.000139496	0.00258432
ENSG00000186648	CARMIL3	43.6005	-1.80816	0.471266	-3.83682	0.00012464	0.0023254
ENSG00000143878	RHOB	14506.6	-1.80805	0.0933672	-19.365	1.52462e-83	5.75281e-81
ENSG00000171223	JUNB	10959.9	-1.80027	0.0954139	-18.868	2.09208e-79	7.0328e-77
ENSG00000184545	DUSP8	2871.9	-1.79413	0.0967036	-18.5529	7.73087e-77	2.50765e-74
ENSG00000197019	SERTAD1	1876.91	-1.79287	0.162508	-11.0325	2.66421e-28	3.56946e-26
ENSG00000284052	NA	107.307	-1.78957	0.27588	-6.48675	8.77083e-11	3.88882e-09
ENSG00000267882	LOC100131496	26.2558	-1.78255	0.514441	-3.46502	0.000530194	0.00825844
ENSG00000168389	MFSD2A	108.328	-1.78212	0.271594	-6.56169	5.32012e-11	2.42275e-09
ENSG00000205869	KRTAP5-1	100.493	-1.77522	0.276179	-6.42781	1.29458e-10	5.6719e-09
ENSG00000238164	NA	67.3573	-1.77424	0.318796	-5.56545	2.61479e-08	9.333e-07
ENSG00000170542	SERPINB9	886.187	-1.76596	0.179572	-9.83425	8.01644e-23	7.92598e-21
ENSG00000134070	IRAK2	3954.83	-1.76532	0.109662	-16.0978	2.64397e-58	6.43215e-56
ENSG00000205189	ZBTB10	1293.79	-1.76442	0.155286	-11.3624	6.4363e-30	9.1539e-28
ENSG00000164304	CAGE1	19.4727	-1.76397	0.548575	-3.21555	0.00130194	0.0174559
ENSG00000118849	RARRES1	112.651	-1.7622	0.296035	-5.95268	2.63783e-09	1.02031e-07
ENSG00000233930	KRTAP5-AS1	102.131	-1.75353	0.308236	-5.68893	1.27841e-08	4.68977e-07
ENSG00000237118	NA	25.4341	-1.74825	0.611155	-2.86057	0.00422879	0.045038
ENSG00000137673	MMP7	29585.1	-1.74263	0.113047	-15.4151	1.29536e-53	2.88554e-51
ENSG00000158286	RNF207	296.948	-1.73179	0.19156	-9.04042	1.56069e-19	1.2998e-17
ENSG00000027697	IFNGR1	11200.2	-1.72739	0.0873703	-19.7709	5.29705e-87	2.08377e-84
ENSG00000139438	FAM222A	588.322	-1.72211	0.13486	-12.7696	2.42327e-37	4.11044e-35
ENSG00000170099	SERPINA6	33.429	-1.71818	0.518903	-3.31117	0.000929056	0.0132746
ENSG00000162924	REL	671.461	-1.71706	0.449797	-3.81741	0.000134859	0.00250594
ENSG00000274213	NA	176.248	-1.71409	0.255474	-6.70943	1.9538e-11	9.28632e-10
ENSG00000288879	NA	29.0746	-1.71122	0.533718	-3.20622	0.00134489	0.0179148
ENSG00000069493	CLEC2D	25.4277	-1.70633	0.484097	-3.52477	0.000423845	0.00682026
ENSG00000206337	HCP5	49.7874	-1.69478	0.443814	-3.81867	0.000134172	0.00249569
ENSG00000131773	KHDRBS3	22.949	-1.69477	0.576853	-2.93795	0.00330388	0.037134
ENSG00000248719	NA	41.9466	-1.69396	0.427807	-3.95963	7.50663e-05	0.00148122
ENSG00000284747	NA	28.8805	-1.68746	0.503154	-3.35377	0.000797181	0.0116147
ENSG00000263528	IKBKE	1415.47	-1.68265	0.106736	-15.7646	5.45482e-56	1.293e-53
ENSG00000141497	ZMYND15	55.6665	-1.6812	0.425179	-3.95409	7.68261e-05	0.0015095
ENSG00000110047	EHD1	10219.6	-1.67741	0.107234	-15.6426	3.73256e-55	8.62642e-53
ENSG00000124882	EREG	3547.91	-1.67065	0.153127	-10.9102	1.03003e-27	1.32251e-25
ENSG00000123358	NR4A1	820.163	-1.66794	0.138832	-12.0141	2.99463e-33	4.61398e-31
ENSG00000171992	SYNPO	215.663	-1.66757	0.199135	-8.37406	5.56654e-17	4.11679e-15
ENSG00000155918	RAET1L	883.442	-1.66616	0.128327	-12.9837	1.51404e-38	2.69164e-36
ENSG00000003137	CYP26B1	450.257	-1.66504	0.248808	-6.69206	2.20044e-11	1.03522e-09
ENSG00000231226	TRIM31-AS1	54.0596	-1.65701	0.341108	-4.85774	1.18736e-06	3.34142e-05
ENSG00000120889	TNFRSF10B	11482.4	-1.64982	0.131479	-12.5482	4.06875e-36	6.71671e-34
ENSG00000196878	LAMB3	13621.1	-1.64198	0.104753	-15.6749	2.24721e-55	5.25934e-53
ENSG00000163082	SGPP2	8477.33	-1.6308	0.129482	-12.5948	2.2554e-36	3.79091e-34
ENSG00000170786	SDR16C5	894.402	-1.61613	0.131147	-12.3231	6.80691e-35	1.09437e-32
ENSG00000169403	PTAFR	21.7084	-1.61466	0.559854	-2.88407	0.00392574	0.0423718
ENSG00000149115	TNKS1BP1	20559.4	-1.58778	0.0816801	-19.439	3.61329e-84	1.39179e-81
ENSG00000111859	NEDD9	3353.55	-1.58369	0.103782	-15.2599	1.41541e-52	3.04296e-50
ENSG00000130513	GDF15	25305.8	-1.57893	0.0877345	-17.9967	2.06886e-72	6.48324e-70
ENSG00000239345	NA	34.5994	-1.57177	0.475498	-3.30551	0.00094802	0.0134623
ENSG00000142627	EPHA2	11935.5	-1.57137	0.117612	-13.3606	1.02801e-40	1.88186e-38
ENSG00000166401	SERPINB8	823.693	-1.5711	0.163609	-9.60279	7.78061e-22	7.33958e-20
ENSG00000204610	TRIM15	1315.58	-1.56419	0.128743	-12.1497	5.7573e-34	9.09801e-32
ENSG00000197408	CYP2B6	1132.99	-1.55636	0.134322	-11.5868	4.80774e-31	7.11123e-29
ENSG00000198355	PIM3	8234.35	-1.55552	0.0860469	-18.0776	4.78609e-73	1.52569e-70
ENSG00000137267	TUBB2A	1000.44	-1.54932	0.149262	-10.3799	3.06182e-25	3.51615e-23
ENSG00000161011	SQSTM1	42795.2	-1.54789	0.080212	-19.2975	5.64243e-83	2.08646e-80
ENSG00000287906	NA	40.5355	-1.54531	0.429421	-3.59859	0.000319942	0.00537064
ENSG00000162783	IER5	4229.58	-1.54076	0.105208	-14.6449	1.4527e-48	2.91946e-46
ENSG00000257671	KRT7-AS	28.8468	-1.53926	0.52079	-2.95562	0.00312043	0.0355038
ENSG00000287917	LOC105369344	158.974	-1.53712	0.215968	-7.11737	1.10004e-12	5.94695e-11
ENSG00000205277	MUC12	275.389	-1.53584	0.178511	-8.60362	7.72406e-18	6.02575e-16
ENSG00000115267	IFIH1	876.427	-1.53323	0.128188	-11.9608	5.70088e-33	8.71104e-31
ENSG00000230176	LINC01433	29.8046	-1.52688	0.45363	-3.36591	0.00076293	0.0112129
ENSG00000149289	ZC3H12C	663.966	-1.52262	0.176807	-8.61178	7.19323e-18	5.68357e-16
ENSG00000146278	PNRC1	5074.95	-1.51641	0.0861123	-17.6097	2.07664e-69	6.19275e-67
ENSG00000290877	ROCK1P1	397.58	-1.51102	0.150381	-10.048	9.37612e-24	9.90601e-22
ENSG00000168394	TAP1	688.475	-1.51015	0.14056	-10.7438	6.33472e-27	7.70544e-25
ENSG00000143067	ZNF697	389.206	-1.5087	0.18724	-8.05757	7.78261e-16	5.47121e-14
ENSG00000221949	LINC01465	24.181	-1.50268	0.531061	-2.82959	0.00466076	0.0487113
ENSG00000108551	RASD1	60.458	-1.49858	0.383005	-3.9127	9.1269e-05	0.00176329
ENSG00000290927	CLUHP3	980.354	-1.49027	0.137023	-10.876	1.49929e-27	1.89865e-25
ENSG00000120471	TP53AIP1	50.6159	-1.48823	0.387295	-3.84264	0.00012172	0.00227551
ENSG00000223653	NA	35.7429	-1.4818	0.418119	-3.54397	0.00039415	0.00642064
ENSG00000148175	STOM	105.423	-1.48095	0.285861	-5.18068	2.21075e-07	6.90289e-06
ENSG00000254605	NA	40.7061	-1.47704	0.43267	-3.41377	0.000640703	0.0097098
ENSG00000234745	HLA-B	806.199	-1.47487	0.173264	-8.51226	1.70573e-17	1.29251e-15
ENSG00000083799	CYLD	876.291	-1.47388	0.141005	-10.4526	1.42489e-25	1.65691e-23
ENSG00000240476	LOC105374003	93.5607	-1.47198	0.282496	-5.21062	1.88215e-07	5.9129e-06
ENSG00000226312	CFLAR-AS1	62.7949	-1.47087	0.326358	-4.50692	6.57748e-06	0.000160649
ENSG00000267801	NA	54.9247	-1.46781	0.323909	-4.53156	5.85508e-06	0.000145699
ENSG00000179833	SERTAD2	7565.1	-1.46622	0.138126	-10.6151	2.5344e-26	3.02313e-24
ENSG00000221926	TRIM16	1416.43	-1.46128	0.124407	-11.746	7.40776e-32	1.12264e-29
ENSG00000011422	PLAUR	3611.54	-1.4609	0.0964198	-15.1515	7.40801e-52	1.55644e-49
ENSG00000237499	WAKMAR2	38.8561	-1.45534	0.457692	-3.17975	0.00147404	0.0192469
ENSG00000224649	NA	129.336	-1.45305	0.24562	-5.91585	3.30174e-09	1.26651e-07
ENSG00000227908	IL6ST-DT	58.6668	-1.45125	0.314973	-4.60755	4.0745e-06	0.000104052
ENSG00000150907	FOXO1	855.403	-1.4496	0.135965	-10.6615	1.54035e-26	1.8614e-24
ENSG00000272269	NUP153-AS1	90.8226	-1.44769	0.302705	-4.78251	1.73124e-06	4.72107e-05
ENSG00000278709	NKILA	84.1313	-1.44092	0.269131	-5.35398	8.60404e-08	2.8458e-06
ENSG00000163435	ELF3	7662.98	-1.44059	0.08345	-17.2629	8.9475e-67	2.50652e-64
ENSG00000121797	CCRL2	260.583	-1.43647	0.172696	-8.31789	8.95434e-17	6.56972e-15
ENSG00000132481	TRIM47	3149.5	-1.42246	0.126321	-11.2607	2.0521e-29	2.85273e-27
ENSG00000145632	PLK2	23585.5	-1.41578	0.0845557	-16.7437	6.29044e-63	1.63808e-60
ENSG00000290549	NA	30.7346	-1.40411	0.472887	-2.96924	0.0029854	0.0342862
ENSG00000141682	PMAIP1	2205.01	-1.40007	0.107689	-13.0011	1.2061e-38	2.165e-36
ENSG00000276900	NA	66.6518	-1.39215	0.312762	-4.45114	8.54168e-06	0.000204569
ENSG00000145901	TNIP1	9377.04	-1.39209	0.128752	-10.8122	3.01307e-27	3.71391e-25
ENSG00000277969	NA	446.134	-1.39168	0.16806	-8.28083	1.22322e-16	8.86908e-15
ENSG00000230897	RPS18P12	38.9307	-1.38844	0.395123	-3.51394	0.000441517	0.00704332
ENSG00000258738	BAZ1A-AS1	82.9205	-1.38557	0.302896	-4.5744	4.77585e-06	0.000120629
ENSG00000117226	GBP3	778.016	-1.38467	0.134136	-10.3229	5.55116e-25	6.29665e-23
ENSG00000165359	INTS6L	26.8796	-1.38382	0.473817	-2.92059	0.00349374	0.0387264
ENSG00000147883	CDKN2B	2146.36	-1.38123	0.127032	-10.873	1.54976e-27	1.94922e-25
ENSG00000130522	JUND	8238.52	-1.37505	0.127019	-10.8255	2.60557e-27	3.23318e-25
ENSG00000154640	BTG3	487.27	-1.37222	0.136281	-10.069	7.57535e-24	8.04946e-22
ENSG00000166750	SLFN5	1883.59	-1.37065	0.159288	-8.60487	7.64052e-18	5.98583e-16
ENSG00000184489	PTP4A3	805.387	-1.36873	0.138528	-9.88054	5.05587e-23	5.08032e-21
ENSG00000184995	IFNE	54.3675	-1.36799	0.363969	-3.75854	0.000170908	0.00310099
ENSG00000254872	LINC02688	180.277	-1.36779	0.196982	-6.94371	3.81934e-12	1.94534e-10
ENSG00000186594	MIR22HG	264.795	-1.34949	0.188849	-7.14589	8.94117e-13	4.86215e-11
ENSG00000260910	NA	28.6192	-1.33952	0.451214	-2.96871	0.00299054	0.0343216
ENSG00000125531	FNDC11	104.418	-1.33742	0.319279	-4.18888	2.80335e-05	0.000611216
ENSG00000116285	ERRFI1	12209.1	-1.33425	0.117366	-11.3683	6.01381e-30	8.61934e-28
ENSG00000160888	IER2	2131.53	-1.33103	0.174459	-7.62947	2.35728e-14	1.47742e-12
ENSG00000084734	GCKR	460.285	-1.32351	0.180083	-7.34943	1.99061e-13	1.15374e-11
ENSG00000095951	HIVEP1	2872.43	-1.32287	0.159882	-8.27403	1.29503e-16	9.35307e-15
ENSG00000161010	MRNIP	2014.16	-1.31691	0.124118	-10.6102	2.67317e-26	3.16822e-24
ENSG00000138448	ITGAV	8522.64	-1.31192	0.131897	-9.94656	2.6105e-23	2.68142e-21
ENSG00000117707	PROX1	626.439	-1.30454	0.188697	-6.91343	4.73079e-12	2.38331e-10
ENSG00000271366	NA	46.8713	-1.30204	0.378691	-3.43827	0.000585452	0.00899785
ENSG00000189325	BNIP5	102.942	-1.30191	0.274858	-4.73667	2.17256e-06	5.79631e-05
ENSG00000224321	NA	40.1099	-1.30166	0.410327	-3.17225	0.00151263	0.0197195
ENSG00000230266	XXYLT1-AS2	376.62	-1.30144	0.157729	-8.25108	1.56966e-16	1.12924e-14
ENSG00000235772	NA	33.7086	-1.28146	0.430782	-2.97473	0.00293246	0.0338864
ENSG00000034152	MAP2K3	6048.52	-1.27471	0.0987752	-12.9052	4.20886e-38	7.4112e-36
ENSG00000088826	SMOX	9483.77	-1.26847	0.125703	-10.091	6.0554e-24	6.54727e-22
ENSG00000167604	NFKBID	464.216	-1.2676	0.158433	-8.00086	1.23555e-15	8.55586e-14
ENSG00000253616	NA	108.512	-1.26367	0.281851	-4.48348	7.34348e-06	0.000178885
ENSG00000129048	ACKR4	72.5593	-1.25661	0.289566	-4.33964	1.42714e-05	0.000330243
ENSG00000109079	TNFAIP1	2974.63	-1.25097	0.122446	-10.2165	1.67263e-24	1.85181e-22
ENSG00000173334	TRIB1	8253.38	-1.25069	0.109	-11.4742	1.77813e-30	2.58864e-28
ENSG00000167105	TMEM92	1392.38	-1.25021	0.110374	-11.3271	9.63747e-30	1.36021e-27
ENSG00000101298	SNPH	125.656	-1.24791	0.240743	-5.18356	2.17687e-07	6.81017e-06
ENSG00000213859	KCTD11	714.405	-1.24672	0.128502	-9.70194	2.9582e-22	2.81928e-20
ENSG00000261884	NA	45.8639	-1.2467	0.362509	-3.43908	0.000583697	0.00897834
ENSG00000156384	SFR1	1191.08	-1.24661	0.126624	-9.84496	7.20654e-23	7.16354e-21
ENSG00000287005	LOC124909475	41.4178	-1.24172	0.375105	-3.31032	0.000931899	0.0133049
ENSG00000185033	SEMA4B	15743.6	-1.23582	0.0861698	-14.3417	1.20094e-46	2.33728e-44
ENSG00000204613	TRIM10	254.996	-1.23259	0.182458	-6.75551	1.42337e-11	6.90727e-10
ENSG00000215182	MUC5AC	33208.3	-1.22591	0.129813	-9.44367	3.59959e-21	3.27846e-19
ENSG00000269858	EGLN2	576.678	-1.21287	0.155272	-7.81124	5.66259e-15	3.72582e-13
ENSG00000135480	KRT7	280.897	-1.20937	0.217911	-5.54985	2.85918e-08	1.01271e-06
ENSG00000178607	ERN1	3014.94	-1.20935	0.174217	-6.94161	3.87648e-12	1.96902e-10
ENSG00000248476	NA	37.6066	-1.209	0.397349	-3.04265	0.00234504	0.0282425
ENSG00000067082	KLF6	12618.7	-1.20892	0.132719	-9.10889	8.32293e-20	7.1242e-18
ENSG00000101096	NFATC2	817.466	-1.20749	0.18224	-6.62582	3.45318e-11	1.60821e-09
ENSG00000155090	KLF10	4563.71	-1.20151	0.109123	-11.0106	3.39691e-28	4.51838e-26
ENSG00000278341	NA	49.8723	-1.19182	0.373377	-3.19199	0.00141296	0.0186708
ENSG00000164949	GEM	233.665	-1.18951	0.248977	-4.77757	1.77427e-06	4.81005e-05
ENSG00000136048	DRAM1	681.049	-1.18564	0.127158	-9.32416	1.11862e-20	9.84866e-19
ENSG00000118707	TGIF2	969.585	-1.18416	0.121065	-9.78119	1.3561e-22	1.31963e-20
ENSG00000137868	STRA6	55.7687	-1.18282	0.400524	-2.95317	0.00314531	0.0357446
ENSG00000260231	KDM7A-DT	40.1526	-1.17441	0.396876	-2.95914	0.00308495	0.03519
ENSG00000198435	NRARP	2833.64	-1.17291	0.113506	-10.3334	4.97437e-25	5.67723e-23
ENSG00000196189	SEMA4A	72.9598	-1.1673	0.302806	-3.85493	0.000115763	0.00217958
ENSG00000087494	PTHLH	101.38	-1.1663	0.278712	-4.1846	2.85675e-05	0.000622125
ENSG00000188910	GJB3	6067.2	-1.15712	0.118866	-9.73465	2.14557e-22	2.05541e-20
ENSG00000181649	PHLDA2	12817.7	-1.15662	0.142019	-8.14417	3.81908e-16	2.71581e-14
ENSG00000112033	PPARD	3769.01	-1.1562	0.100277	-11.5301	9.30526e-31	1.36544e-28
ENSG00000197506	SLC28A3	691.478	-1.15416	0.161002	-7.16861	7.57644e-13	4.1567e-11
ENSG00000146592	CREB5	1166.31	-1.15339	0.185375	-6.22195	4.90998e-10	2.05386e-08
ENSG00000176678	FOXL1	119.31	-1.15111	0.266279	-4.32292	1.53975e-05	0.000351462
ENSG00000125775	SDCBP2	856.819	-1.15064	0.17701	-6.50039	8.01119e-11	3.56913e-09
ENSG00000263847	NA	51.3997	-1.14842	0.364324	-3.15219	0.00162053	0.020967
ENSG00000130164	LDLR	5720.88	-1.1465	0.152161	-7.53482	4.89001e-14	2.99375e-12
ENSG00000177542	SLC25A22	4506.59	-1.14387	0.109892	-10.4091	2.25435e-25	2.60505e-23
ENSG00000111266	DUSP16	3379.38	-1.14284	0.116287	-9.82781	8.54605e-23	8.40468e-21
ENSG00000231925	TAPBP	3425.14	-1.13917	0.135402	-8.4132	3.98983e-17	2.97452e-15
ENSG00000056558	TRAF1	241.139	-1.13632	0.212422	-5.34935	8.82706e-08	2.90915e-06
ENSG00000114529	C3orf52	2337.33	-1.13341	0.123154	-9.20322	3.4738e-20	2.98731e-18
ENSG00000003402	CFLAR	4583.88	-1.13316	0.0912104	-12.4236	1.94721e-35	3.15806e-33
ENSG00000260196	NA	872.241	-1.13185	0.170816	-6.62614	3.44583e-11	1.60821e-09
ENSG00000130589	HELZ2	3113.71	-1.1318	0.112832	-10.0309	1.11539e-23	1.16511e-21
ENSG00000223552	NA	141.72	-1.12953	0.236361	-4.77884	1.7631e-06	4.78679e-05
ENSG00000131650	KREMEN2	123.712	-1.12603	0.247003	-4.55877	5.14533e-06	0.000129608
ENSG00000289305	NA	43.3815	-1.12345	0.356467	-3.15161	0.00162371	0.0209936
ENSG00000234678	NA	657.714	-1.11986	0.133326	-8.39938	4.48836e-17	3.33275e-15
ENSG00000131979	GCH1	746.851	-1.1178	0.12747	-8.76911	1.80091e-18	1.46039e-16
ENSG00000175505	CLCF1	1585.61	-1.11632	0.101825	-10.9631	5.75007e-28	7.53994e-26
ENSG00000123240	OPTN	4038.65	-1.11462	0.110483	-10.0886	6.20705e-24	6.67221e-22
ENSG00000240057	NA	41.8106	-1.11438	0.385021	-2.89433	0.00379972	0.0413983
ENSG00000105376	ICAM5	114.651	-1.11148	0.248268	-4.47694	7.57216e-06	0.000183729
ENSG00000233621	ZC3H12A-DT	538.733	-1.11117	0.1932	-5.75139	8.85116e-09	3.29274e-07
ENSG00000114378	HYAL1	73.0548	-1.1108	0.372281	-2.98377	0.00284724	0.0330255
ENSG00000110330	BIRC2	4441.5	-1.10922	0.100163	-11.0742	1.67407e-28	2.27587e-26
ENSG00000064932	SBNO2	3888.62	-1.10669	0.0908256	-12.1847	3.74804e-34	5.97393e-32
ENSG00000168490	PHYHIP	77.8298	-1.10526	0.317823	-3.47759	0.000505951	0.00794102
ENSG00000156273	BACH1	6603.98	-1.10235	0.137311	-8.02812	9.89782e-16	6.90569e-14
ENSG00000235899	LINC01564	155.173	-1.09888	0.210597	-5.21792	1.80942e-07	5.7187e-06
ENSG00000124508	BTN2A2	303.189	-1.09697	0.182386	-6.01454	1.80395e-09	7.12676e-08
ENSG00000198576	ARC	543.362	-1.09516	0.188604	-5.80667	6.37287e-09	2.39002e-07
ENSG00000128335	APOL2	957.796	-1.09465	0.12833	-8.52998	1.46367e-17	1.11826e-15
ENSG00000160326	SLC2A6	1554.25	-1.09401	0.131098	-8.34493	7.12561e-17	5.24882e-15
ENSG00000054967	RELT	440.517	-1.09381	0.151621	-7.21409	5.42939e-13	3.05118e-11
ENSG00000132003	ZSWIM4	402.31	-1.09108	0.202438	-5.38969	7.05774e-08	2.36396e-06
ENSG00000169435	RASSF6	543.514	-1.08974	0.157857	-6.9033	5.08075e-12	2.54574e-10
ENSG00000238279	NA	84.0799	-1.08272	0.285128	-3.79731	0.000146277	0.00269643
ENSG00000059915	PSD	56.2416	-1.08207	0.359518	-3.00979	0.00261427	0.0308065
ENSG00000198788	MUC2	277.315	-1.0806	0.223727	-4.82999	1.36539e-06	3.80191e-05
ENSG00000260643	NA	60.5947	-1.08047	0.33574	-3.21818	0.00129006	0.0173342
ENSG00000160182	TFF1	459.694	-1.07825	0.16858	-6.39607	1.59429e-10	6.91946e-09
ENSG00000221963	APOL6	1255.3	-1.07803	0.152699	-7.05983	1.66709e-12	8.78141e-11
ENSG00000159388	BTG2	1852.77	-1.07503	0.119447	-9.00003	2.2565e-19	1.86252e-17
ENSG00000166311	SMPD1	185.047	-1.07328	0.193481	-5.54722	2.90245e-08	1.02411e-06
ENSG00000186212	SOWAHB	1328.69	-1.07237	0.110592	-9.69669	3.1145e-22	2.95303e-20
ENSG00000169242	EFNA1	2731.74	-1.07233	0.12646	-8.47961	2.2596e-17	1.69828e-15
ENSG00000124171	PARD6B	1857.76	-1.06994	0.0983744	-10.8762	1.49712e-27	1.89865e-25
ENSG00000290808	NA	77.8046	-1.06908	0.282266	-3.7875	0.000152173	0.00279953
ENSG00000137801	THBS1	3360.55	-1.06302	0.139788	-7.60453	2.85945e-14	1.7861e-12
ENSG00000196639	HRH1	424.659	-1.06281	0.145152	-7.32204	2.44225e-13	1.39798e-11
ENSG00000289050	NA	79.5961	-1.0613	0.272678	-3.89213	9.93671e-05	0.00190262
ENSG00000084636	COL16A1	429.985	-1.06072	0.165484	-6.40979	1.45721e-10	6.33936e-09
ENSG00000100665	SERPINA4	64.1771	-1.06057	0.307734	-3.44639	0.000568135	0.00876815
ENSG00000138131	LOXL4	418.166	-1.0529	0.139615	-7.54141	4.64913e-14	2.87212e-12
ENSG00000185507	IRF7	1724.82	-1.04807	0.139337	-7.52183	5.40143e-14	3.27433e-12
ENSG00000135127	BICDL1	1017.21	-1.04519	0.131381	-7.95543	1.78509e-15	1.22693e-13
ENSG00000136490	LIMD2	87.0209	-1.04381	0.36615	-2.85076	0.00436143	0.0462377
ENSG00000115844	DLX2	66.3938	-1.04223	0.358067	-2.91072	0.00360602	0.0397092
ENSG00000119138	KLF9	59.3066	-1.03855	0.33652	-3.08615	0.00202765	0.0251944
ENSG00000279806	NA	806.384	-1.03799	0.144068	-7.20486	5.81043e-13	3.2261e-11
ENSG00000060140	STYK1	649.225	-1.03359	0.130929	-7.89427	2.92029e-15	1.96339e-13
ENSG00000186174	BCL9L	9454.69	-1.03351	0.157916	-6.54471	5.961e-11	2.70793e-09
ENSG00000008513	ST3GAL1	14928.5	-1.03199	0.140712	-7.33411	2.23207e-13	1.28479e-11
ENSG00000113369	ARRDC3	966.735	-1.03172	0.138916	-7.42691	1.11168e-13	6.5458e-12
ENSG00000168209	DDIT4	8163.21	-1.03059	0.102611	-10.0437	9.79692e-24	1.02918e-21
ENSG00000089060	SLC8B1	480.302	-1.02854	0.15729	-6.53912	6.18824e-11	2.79742e-09
ENSG00000270069	NA	513.157	-1.02851	0.133629	-7.69675	1.39571e-14	8.96019e-13
ENSG00000171236	LRG1	1758.48	-1.02407	0.123174	-8.31404	9.24991e-17	6.75974e-15
ENSG00000075426	FOSL2	8582.4	-1.02123	0.132722	-7.69447	1.4208e-14	9.08969e-13
ENSG00000136826	KLF4	1640.95	-1.01308	0.105966	-9.56041	1.17288e-21	1.09014e-19
ENSG00000227218	LOC124902280	205.898	-1.01237	0.184479	-5.48771	4.07183e-08	1.41246e-06
ENSG00000231721	LINC-PINT	643.164	-1.01099	0.14991	-6.74394	1.54145e-11	7.42185e-10
ENSG00000204642	HLA-F	271.888	-1.00917	0.192837	-5.23331	1.66504e-07	5.29862e-06
ENSG00000227053	MUC12-AS1	135.795	-1.00731	0.240436	-4.18949	2.79577e-05	0.000610284
ENSG00000100290	BIK	251.92	-1.00652	0.195107	-5.15882	2.48511e-07	7.65787e-06
ENSG00000249673	NA	662.102	-1.00534	0.125546	-8.00773	1.16841e-15	8.12133e-14
ENSG00000179630	LACC1	454.524	-1.00005	0.143329	-6.97731	3.00895e-12	1.54965e-10
ENSG00000179598	PLD6	126.367	1.00167	0.229392	4.36661	1.26189e-05	0.000297211
ENSG00000196659	IFT70B	150.679	1.00469	0.240945	4.16977	3.0491e-05	0.000660901
ENSG00000142065	ZFP14	64.0389	1.01194	0.302794	3.34201	0.000831755	0.0120425
ENSG00000166387	PPFIBP2	2313.55	1.0123	0.0962169	10.521	6.91137e-26	8.08761e-24
ENSG00000271788	NA	113.592	1.01407	0.234314	4.32781	1.50599e-05	0.000344606
ENSG00000197557	IFT70A	145.68	1.01559	0.20538	4.94491	7.61779e-07	2.21455e-05
ENSG00000163884	KLF15	154.431	1.02015	0.21339	4.78068	1.74702e-06	4.7501e-05
ENSG00000037965	HOXC8	93.9222	1.02189	0.245282	4.1662	3.09722e-05	0.000669761
ENSG00000255774	LINC02747	147.797	1.03061	0.206016	5.00254	5.65787e-07	1.67106e-05
ENSG00000105649	RAB3A	50.2698	1.03887	0.36195	2.87021	0.00410196	0.0438641
ENSG00000187626	ZKSCAN4	270.266	1.05024	0.1609	6.52728	6.69753e-11	3.0056e-09
ENSG00000230316	FEZF1-AS1	71.6002	1.05454	0.349931	3.01355	0.00258208	0.0305243
ENSG00000186417	GLDN	49.3767	1.05474	0.347304	3.03695	0.00238988	0.0286925
ENSG00000259959	NA	55.1726	1.06256	0.339829	3.12676	0.00176742	0.0225794
ENSG00000173281	PPP1R3B	1892.66	1.08391	0.125913	8.60844	7.40591e-18	5.82672e-16
ENSG00000260963	LINC03064	40.8085	1.09901	0.388266	2.83055	0.00464677	0.0486766
ENSG00000162997	PRORSD1P	96.9403	1.10692	0.274163	4.03747	5.40303e-05	0.00110261
ENSG00000225953	SATB2-AS1	94.4695	1.11757	0.26404	4.23258	2.31026e-05	0.000512778
ENSG00000038427	VCAN	69.4564	1.13089	0.358599	3.15363	0.00161253	0.0209075
ENSG00000164093	PITX2	263.636	1.16441	0.187614	6.2064	5.42109e-10	2.25745e-08
ENSG00000231345	NA	257.055	1.1649	0.270634	4.30433	1.6749e-05	0.000379966
ENSG00000285416	NA	37.3679	1.16911	0.390763	2.99186	0.00277279	0.0323446
ENSG00000139800	ZIC5	118.935	1.17042	0.247856	4.72217	2.33338e-06	6.18966e-05
ENSG00000116106	EPHA4	58.4509	1.18745	0.33007	3.59756	0.000321217	0.00538439
ENSG00000250742	LINC02381	167.933	1.19033	0.246374	4.83138	1.35588e-06	3.78114e-05
ENSG00000189144	ZNF573	53.8131	1.19869	0.382957	3.13009	0.00174753	0.0223754
ENSG00000179348	GATA2	170.949	1.2392	0.232999	5.31845	1.04655e-07	3.41263e-06
ENSG00000164056	SPRY1	455.504	1.24352	0.165207	7.52706	5.18975e-14	3.15636e-12
ENSG00000167183	PRR15L	1152.28	1.2525	0.114551	10.934	7.92464e-28	1.03138e-25
ENSG00000185477	GPRIN3	142.898	1.26584	0.21778	5.81249	6.15486e-09	2.31295e-07
ENSG00000172000	ZNF556	38.7195	1.27582	0.377038	3.38379	0.00071492	0.010617
ENSG00000180884	ZNF792	207.238	1.30791	0.186619	7.00844	2.40993e-12	1.25513e-10
ENSG00000179240	GVQW3	524.397	1.33732	0.202999	6.58782	4.46319e-11	2.05274e-09
ENSG00000184564	SLITRK6	1085.13	1.3478	0.144678	9.31587	1.2096e-20	1.05992e-18
ENSG00000168646	AXIN2	2553.99	1.3644	0.112461	12.1322	7.13125e-34	1.11737e-31
ENSG00000289067	NA	30.0402	1.36487	0.442671	3.08325	0.00204752	0.0253901
ENSG00000165029	ABCA1	222.48	1.36897	0.201203	6.80395	1.01791e-11	4.99209e-10
ENSG00000213626	LBH	35.5011	1.37225	0.462158	2.96922	0.0029856	0.0342862
ENSG00000280193	NA	36.8039	1.384	0.394391	3.50922	0.000449423	0.00714479
ENSG00000179023	KLHDC7A	156.477	1.38601	0.209243	6.62396	3.49702e-11	1.62453e-09
ENSG00000150347	ARID5B	1170.04	1.39697	0.149288	9.35754	8.16153e-21	7.28978e-19
ENSG00000279278	NA	49.1582	1.41202	0.473333	2.98315	0.00285302	0.0330718
ENSG00000275004	ZNF280B	49.5293	1.41908	0.425288	3.33675	0.000847642	0.0122247
ENSG00000239552	NA	41.1054	1.42247	0.493634	2.88162	0.00395635	0.0426028
ENSG00000213057	C1orf220	29.7735	1.42903	0.487756	2.92981	0.00339168	0.0379134
ENSG00000162981	LRATD1	38.5391	1.45387	0.412091	3.52804	0.000418647	0.00674836
ENSG00000133121	STARD13	43.1889	1.52858	0.446834	3.42092	0.000624089	0.00948912
ENSG00000280099	NA	33.9033	1.53754	0.467682	3.28758	0.00101052	0.0141972
ENSG00000274825	NA	19.2518	1.59805	0.544519	2.9348	0.00333766	0.0373773
ENSG00000115507	OTX1	288.889	1.6274	0.160904	10.1141	4.78203e-24	5.23166e-22
ENSG00000180616	SSTR2	31.2538	1.67342	0.50956	3.28405	0.00102325	0.0143542
ENSG00000172238	ATOH1	236.648	1.67443	0.211576	7.91409	2.49068e-15	1.68066e-13
ENSG00000232874	NA	17.2705	1.72238	0.577076	2.98467	0.00283883	0.0329486
ENSG00000260470	NA	37.153	1.73794	0.493573	3.52113	0.000429705	0.00690253
ENSG00000253559	NA	18.3763	1.75675	0.548963	3.20012	0.00137369	0.0182066
ENSG00000111664	GNB3	18.6029	1.7672	0.55913	3.16063	0.00157428	0.0204834
ENSG00000109819	PPARGC1A	15.5098	1.85636	0.649033	2.86019	0.00423381	0.0450656
ENSG00000280367	NA	25.9911	1.89721	0.476531	3.98129	6.85412e-05	0.00136411
ENSG00000183054	RGPD6	43.9529	1.9802	0.410779	4.8206	1.4313e-06	3.97348e-05
ENSG00000260597	NA	32.7234	2.07931	0.604863	3.43766	0.000586774	0.00901068
ENSG00000254111	Lnc-ZNF703-3	11.3246	2.09457	0.713162	2.93702	0.00331388	0.0372011
ENSG00000264290	Lnc-TAOK1-1	10.6427	2.24029	0.734979	3.0481	0.00230296	0.0279088
ENSG00000247903	Lnc-FGFR1OP2-1	20.8901	2.28732	0.581198	3.93553	8.30137e-05	0.00161054
ENSG00000277129	HOXC13-AS	18.8778	2.41622	0.572471	4.22069	2.43556e-05	0.000538005
ENSG00000258592	Lnc-EXOC5-1	10.3282	2.50981	0.859477	2.92016	0.00349848	0.0387558
ENSG00000139200	PIANP	7.51518	3.24038	1.11343	2.91027	0.00361114	0.0397378

## Sheet: MSigDB - HT29 ADP-hept
Group	Gene_set_name	ID	Description	Count	GeneRatio	BgRatio	pvalue	p.adjust	qvalue	GeneSymbol
Up	TNFa_signaling_via_NFkB	M5890	Genes regulated by NF-kB in response to TNF [GeneID=7124].	139	0.300216	200/4383	2.07646e-95	1.03823e-93	6.55726e-94	CFLAR/PLAUR/BIRC3/MAP2K3/TNFRSF9/TRAF1/MXD1/KLF6/BCL3/PTGS2/FOSL2/NFKB2/CXCL2/PPP1R15A/ICAM1/NFKBIA/JAG1/TSC22D1/RIPK2/RELB/NAMPT/SERPINE1/MAP3K8/CCL2/NFKB1/AREG/EHD1/PANX1/BIRC2/IL23A/CD83/VEGFA/HBEGF/IL1A/CCL20/IFIH1/KYNU/NFE2L2/RNF19B/GADD45A/F3/TNFAIP3/SGK1/KLF9/NR4A3/DUSP1/EGR1/CCRL2/INHBA/PLAU/EGR2/NR4A1/TNFAIP6/SDC4/PMEPA1/CDKN1A/IRF1/IL1B/TNFSF9/TRIP10/FOSB/BMP2/STAT5A/ZFP36/LIF/SAT1/LDLR…
Up	Inflammatory_response	M5932	Genes defining inflammatory response.	60	0.12959	200/4383	6.08147e-15	1.52037e-13	9.60232e-14	CX3CL1/PLAUR/TNFRSF9/DCBLD2/MXD1/GNA15/KLF6/PVR/IL4R/PSEN1/ICAM1/BDKRB1/NFKBIA/CCL22/RIPK2/EBI3/NAMPT/ITGB8/SERPINE1/CCL2/NFKB1/HBEGF/IL1A/CCL20/F3/CCRL2/TNFSF10/INHBA/TNFAIP6/CDKN1A/EREG/IRF1/IL1B/TNFSF9/LIF/LDLR/GCH1/IRAK2/IL15RA/RTP4/IFNAR1/EMP3/RGS16/IFNGR2/BTG2/ICOSLG/IL15/CXCL10/CXCL11/PTAFR/CXCL8/RELA/RHOG/TNFSF15/CSF1/IRF7/CD55/HRH1/LTA/TAPBP
Up	p53_pathway	M5939	Genes involved in p53 pathways and networks.	56	0.12095	200/4383	1.34952e-12	2.24919e-11	1.42054e-11	MXD1/DNTTIP2/IP6K2/TRAF4/PPP1R15A/MKNK2/TRIB3/TSC22D1/TGFB1/VDR/HBEGF/IL1A/RNF19B/GADD45A/CDKN1A/TNFSF9/BMP2/LIF/KRT17/RHBDF2/SAT1/NINJ1/BTG1/DRAM1/KLF4/IER3/OSGIN1/EPHA2/RGS16/PLK2/CDKN2B/STOM/SLC7A11/TNNI1/BTG2/ATF3/IER5/RRAD/SLC3A2/DDIT4/TAP1/TM4SF1/FOS/PLK3/PHLDA3/DDIT3/SFN/GPX2/JUN/AEN/H2AC25/RAP2B/UPP1/ZFP36L1/PLXNB2/PDGFA
Up	IL6_JAK_STAT3_signaling	M5897	Genes up-regulated by IL6 [GeneID=3569] via STAT3 [GeneID=6774], e.g., during acute phase response.	30	0.0647948	87/4383	1.3192e-09	1.649e-08	1.04147e-08	TNFRSF12A/CD9/IFNGR1/IL17RB/TNFRSF1A/IL4R/EBI3/TGFB1/TYK2/MAP3K8/IL1R2/IRF1/IL1B/IL6ST/IL15RA/INHBE/IFNAR1/IL2RG/IFNGR2/CXCL3/CXCL1/CSF2/CXCL10/CXCL11/JUN/CSF1/SOCS3/LTB/TNF/IL10RB
Up	Interferon_gamma_response	M5913	Genes up-regulated in response to IFNG [GeneID=3458].	50	0.107991	200/4383	1.9805e-09	1.9805e-08	1.25084e-08	MTHFD2/PTGS2/IL4R/ICAM1/NFKBIA/PSME2/RIPK2/NAMPT/CCL2/NFKB1/IFIH1/TNFAIP3/CD274/TNFSF10/TNFAIP6/ZNFX1/CDKN1A/IRF1/RBCK1/HELZ2/GCH1/TRIM21/BTG1/IL15RA/RTP4/WARS1/PML/IFNAR2/VCAM1/IL15/CASP7/B2M/TAP1/CXCL10/CXCL11/ISG20/UPP1/SOCS3/TNFAIP2/IRF7/CASP4/PNP/PSMB8/PSMB10/HLA-A/APOL6/TAPBP/HLA-B/PSMB9/SOD2
Up	Apoptosis	M5902	Genes mediating programmed cell death (apoptosis) by activation of caspases.	43	0.0928726	161/4383	3.36129e-09	2.80107e-08	1.7691e-08	CFLAR/TNFRSF12A/BIRC3/IFNGR1/GNA15/PPP2R5B/PSEN1/CYLD/DNAJA1/BIK/NEDD9/IL1A/GADD45A/ETF1/TNFSF10/CDKN1A/EREG/IRF1/IL1B/BMP2/SAT1/GCH1/IER3/PMAIP1/BCL10/MCL1/RHOB/BTG3/BTG2/SQSTM1/PEA15/ATF3/CASP7/CTNNB1/TAP1/ISG20/RELA/DDIT3/JUN/EGR3/CASP4/TNF/SOD2
Up	Cholesterol_homeostasis	M5892	Genes involved in cholesterol homeostasis.	24	0.0518359	74/4383	2.34425e-07	1.67446e-06	1.05755e-06	TNFRSF12A/CD9/PLAUR/SEMA3B/TRIB3/JAG1/MVK/HMGCS1/ERRFI1/LDLR/PPARG/NIBAN1/CPEB2/PNRC1/CXCL16/STX5/ATF3/S100A11/ANXA5/MVD/CTNNB1/ATF5/ALCAM/ACTG1
Up	Interferon_alpha_response	M5911	Genes up-regulated in response to alpha interferon proteins.	22	0.0475162	97/4383	0.000359842	0.00183922	0.00116161	IL4R/PSME2/RIPK2/NCOA7/IFIH1/CCRL2/IRF1/HELZ2/TRIM21/RTP4/WARS1/IL15/B2M/TAP1/CXCL10/CXCL11/ISG20/CSF1/IRF7/PSMB8/HLA-C/PSMB9
Up	Allograft_rejection	M5950	Genes up-regulated during transplant rejection.	37	0.0799136	200/4383	0.000388233	0.00183922	0.00116161	IFNGR1/HDAC9/BCL3/IL4R/ACHE/ICAM1/CCL22/RIPK2/IL27RA/TGFB1/CCL2/INHBA/EREG/IL1B/TRAF2/LIF/ETS1/WARS1/BCL10/EGFR/IL2RG/IFNAR2/IFNGR2/ICOSLG/CTSS/IL15/B2M/TAP1/IL12A/CSF1/IRF7/HLA-E/PSMB10/HLA-A/LTB/TAPBP/TNF
Up	Hypoxia	M5891	Genes up-regulated in response to low oxygen levels (hypoxia).	37	0.0799136	200/4383	0.000388233	0.00183922	0.00116161	HS3ST1/PLAUR/KLF6/JMJD6/P4HA2/FOSL2/PPP1R15A/PDGFB/SERPINE1/ENO3/VEGFA/ERRFI1/F3/TNFAIP3/DUSP1/SDC4/NAGK/CDKN1A/ZFP36/BTG1/VHL/BHLHE40/ETS1/IER3/PNRC1/EGFR/NOCT/ATF3/DDIT4/EFNA1/FOS/PFKFB3/ISG20/DDIT3/CAVIN1/JUN/MAFF
Up	UV_response_up	M5941	Genes up-regulated in response to ultraviolet (UV) radiation.	31	0.0669546	158/4383	0.000404629	0.00183922	0.00116161	ALAS1/CXCL2/DNAJA1/ICAM1/NFKBIA/TARS1/NR4A1/AGO2/IRF1/FOSB/BMP2/GCH1/DNAJB1/BTG1/IL6ST/RHOB/CDKN2B/CEBPG/BTG3/BTG2/SQSTM1/NXF1/ATF3/PRKCD/RRAD/TAP1/FOS/JUNB/GRINA/HLA-F/SOD2
Up	KRas_signaling_up	M5953	Genes up-regulated by KRAS activation.	36	0.0777538	200/4383	0.000794678	0.00331116	0.00209126	PLAUR/SEMA3B/BIRC3/FLT4/HDAC9/TRAF1/DCBLD2/PTGS2/PPP1R15A/PLEK2/MMD/HBEGF/CCL20/TNNT2/TNFAIP3/INHBA/PLAU/EREG/SOX9/IL1B/BMP2/LIF/ETS1/KLF4/RGS16/IL2RG/ADAM8/USP12/CTSS/CSF2/MMP10/CXCL10/TRIB1/JUP/SERPINA3/PSMB8
Up	TGF_beta_signaling	M5896	Genes up-regulated in response to TGFB1 [GeneID=7040].	14	0.0302376	54/4383	0.00106722	0.0041047	0.00259244	PPP1R15A/TGFB1/SERPINE1/UBE2D3/PMEPA1/BMP2/SKIL/THBS1/KLF10/IFNGR2/SMAD3/CTNNB1/JUNB/SMURF1
Up	IL2_STAT5_signaling	M5947	Genes up-regulated by STAT5 in response to IL2 stimulation.	35	0.075594	199/4383	0.00143671	0.00513111	0.0032407	IFNGR1/TNFRSF9/TRAF1/MXD1/KLF6/IL4R/XBP1/MAP3K8/ENO3/CD83/IL1R2/IRF6/TNFSF10/BATF3/BMP2/LIF/SNX9/BHLHE40/ITGAV/GABARAPL1/PHLDA1/RGS16/RHOB/NFKBIZ/MYO1E/DHRS3/CSF2/CXCL10/ALCAM/PLEC/CSF1/MAFF/MYO1C/PNP/LTB
Up	Complement	M5921	Genes encoding components of the complement system, which is part of the innate immune system.	34	0.0734341	200/4383	0.0030091	0.00940343	0.00593901	CASP10/PLAUR/PSEN1/CD59/PDGFB/PPP2CB/SERPINE1/CTSC/EHD1/SH2B3/KYNU/F3/TNFAIP3/IRF1/C3/MMP13/DUSP5/CTSS/CXCL1/PRKCD/ANXA5/CASP7/ITGAM/CEBPB/RCE1/RHOG/MAFF/IRF7/CD55/CASP4/SERPINA1/HSPA1A/PSMB9/ADRA2B
Up	Epithelial_mesenchymal_transition	M5930	Genes defining epithelial-mesenchymal transition, as in wound healing, fibrosis and metastasis.	34	0.0734341	200/4383	0.0030091	0.00940343	0.00593901	TNFRSF12A/IL32/PLAUR/LAMA3/LAMC2/FSTL3/PVR/COL16A1/CD59/PTHLH/LGALS1/TGFB1/SERPINE1/COL1A1/AREG/VEGFA/GADD45A/TNFAIP3/INHBA/SDC4/PMEPA1/SAT1/PDLIM4/THBS1/ITGAV/EMP3/RHOB/VCAM1/CXCL1/IL15/GEM/CXCL8/JUN/MMP1
Up	Estrogen_response_early	M5906	Genes defining early response to estrogen.	31	0.0669546	200/4383	0.0171085	0.0475237	0.0300149	CYP26B1/SEMA3B/RRP12/IL17RB/SEC14L2/XBP1/GLA/SLC7A5/AREG/TGIF2/PODXL/KLK10/BHLHE40/IL6ST/KLF4/TUBB2B/PMAIP1/ISG20L2/UGCG/PTGES/KLF10/LAD1/TFF1/SLC37A1/DHRS3/ELF3/EEIG1/FOS/SFN/EGR3/CLDN7
Up	mTORC1_signaling	M5924	Genes up-regulated through activation of mTORC1 complex.	31	0.0669546	200/4383	0.0171085	0.0475237	0.0300149	IFRD1/CD9/MAP2K3/MTHFD2/DAPP1/PPP1R15A/XBP1/PSMC6/TRIB3/GLA/SLC7A5/NFKBIB/NAMPT/UBE2D3/CTSC/HMGCS1/GOT1/ETF1/CDKN1A/LDLR/BHLHE40/NIBAN1/WARS1/SLC7A11/BTG2/SQSTM1/DDIT4/DDIT3/PITPNB/TXNRD1/PNP
Down	UV_response_dn	M5942	Genes down-regulated in response to ultraviolet (UV) radiation.	13	0.112069	144/4383	9.03484e-05	0.00415603	0.00389925	TGFBR3/NRP1/DBP/CDKN1B/DAB2/KALRN/TGFBR2/AGGF1/CITED2/IRS1/BDNF/FZD2/TOGARAM1
Down	E2F_targets	M5925	Genes encoding cell cycle related targets of E2F transcription factors.	14	0.12069	200/4383	0.000705546	0.0108184	0.01015	DEPDC1/HMMR/POLD3/AURKA/CCP110/CDKN1B/LMNB1/DCLRE1B/PMS2/CDKN2C/E2F8/BARD1/BUB1B/KIF18B
Down	G2M_checkpoint	M5901	Genes involved in the G2/M checkpoint, as in progression through the cell division cycle.	14	0.12069	200/4383	0.000705546	0.0108184	0.01015	DBF4/E2F2/HMMR/NDC80/AURKA/CDKN1B/FBXO5/TTK/LMNB1/CDKN2C/KIF23/BARD1/CCNA2/CCNF
