# Supplementary material for: Fusobacterium nucleatum upregulates the immune inhibitory receptor PD-L1 in colorectal cancer cells via the activation of ALPK1
Source: Gut Microbes. 2025 Jan 29;17(1):2458203. doi: 10.1080/19490976.2025.2458203 (PMC11784648; doi:10.1080/19490976.2025.2458203)
Supplement: Supplemental Material [file KGMI_A_2458203_SM4676.zip › supplementary_files_2458203_1737520796479/Table S3.xlsx]

## Sheet: DEG - HT-29 flagellin
Accession number	SYMBOL	baseMean	log2FoldChange	lfcSE	stat	pvalue	padj
ENSG00000272636	DOC2B	9.58669	-6.74948	1.37168	-4.9206	8.62807723962475e-07	0.000220463		Upregulated after stimulation
ENSG00000232810	TNF	8.81551	-6.62661	1.3893	-4.76976	1.8444434777089e-06	0.000457973		Downregulated after stimulation
ENSG00000120337	TNFSF18	5.64006	-5.99044	1.51223	-3.96132	7.45365026043435e-05	0.0127238
ENSG00000289866	NA	12.8305	-5.26625	1.18905	-4.42897	9.46836405128892e-06	0.00208075
ENSG00000162692	VCAM1	23.4645	-5.14262	0.87974	-5.84562	5.0469253306313e-09	1.7544e-06
ENSG00000227507	LTB	69.9534	-4.90651	0.472781	-10.378	3.12276594594029e-25	2.38817e-22
ENSG00000115009	CCL20	892.636	-4.73742	0.130355	-36.3424	3.46297769646488e-289	3.31043e-285
ENSG00000130477	UNC13A	12.7998	-4.23047	0.956626	-4.42228	9.76641855157396e-06	0.00209802
ENSG00000253522	MIR3142HG	69.7772	-4.1463	0.403525	-10.2752	9.11645500327071e-25	6.45546e-22
ENSG00000124391	IL17C	27.5386	-3.9906	0.649347	-6.14555	7.96844993947865e-10	2.98723e-07
ENSG00000161270	NPHS1	10.5542	-3.96387	1.02532	-3.86596	0.000110652	0.0179284
ENSG00000081041	CXCL2	143.555	-3.7824	0.278332	-13.5895	4.62120133543196e-42	6.79637e-39
ENSG00000185215	TNFAIP2	4031.5	-3.69232	0.0567438	-65.0699	0	0
ENSG00000135604	STX11	13.281	-3.64747	0.884158	-4.12536	3.70152177872386e-05	0.00673994
ENSG00000184371	CSF1	138.003	-3.55771	0.256728	-13.8579	1.13943667615637e-43	1.81541e-40
ENSG00000101298	SNPH	326.775	-3.23796	0.159663	-20.28	1.93248425117255e-91	5.27817e-88
ENSG00000163739	CXCL1	619.566	-3.23456	0.120173	-26.916	1.42783455866872e-159	9.09959e-156
ENSG00000168398	BDKRB2	13.6954	-2.91594	0.770577	-3.7841	0.000154265	0.0239788
ENSG00000123685	BATF3	16.1034	-2.83636	0.759338	-3.7353	0.000187492	0.0280052
ENSG00000090339	ICAM1	610.063	-2.61908	0.121448	-21.5655	3.78679469431615e-103	1.20666e-99
ENSG00000164236	ANKRD33B	93.7932	-2.50944	0.289869	-8.65714	4.83749446691819e-18	2.64252e-15
ENSG00000169429	CXCL8	567.479	-2.48361	0.138003	-17.9968	2.06571515317487e-72	4.38827e-69
ENSG00000102962	CCL22	19.9302	-2.35847	0.600971	-3.92444	8.69318678029455e-05	0.0144526
ENSG00000163734	CXCL3	283.406	-2.3171	0.182214	-12.7164	4.79712588170081e-37	5.09535e-34
ENSG00000112149	CD83	90.0609	-2.26968	0.299939	-7.56713	3.81550723905646e-14	1.82372e-11
ENSG00000008517	IL32	52.7853	-2.18828	0.426537	-5.13034	2.89216794370072e-07	8.13167e-05
ENSG00000170075	GPR37L1	45.8248	-2.12296	0.470367	-4.51342	6.37912736778731e-06	0.00145193
ENSG00000023445	BIRC3	1062.47	-2.07684	0.0902635	-23.0087	3.81513702289258e-117	1.45883e-113
ENSG00000260528	NA	49.3458	-1.66424	0.409757	-4.06154	4.87503153188022e-05	0.00855098
ENSG00000126561	STAT5A	303.309	-1.60249	0.153888	-10.4133	2.15631146854052e-25	1.71777e-22
ENSG00000122861	PLAU	108.34	-1.59991	0.23077	-6.93291	4.12268033904499e-12	1.75159e-09
ENSG00000112299	VNN1	64.0114	-1.44597	0.321498	-4.4976	6.87259612110943e-06	0.00154159
ENSG00000006210	CX3CL1	590.198	-1.38669	0.104836	-13.2272	6.11278809242473e-40	7.3044e-37
ENSG00000148344	PTGES	107.731	-1.35425	0.256118	-5.28759	1.23935038780182e-07	3.67689e-05
ENSG00000124145	SDC4	5453.04	-1.29311	0.050324	-25.6956	1.30837420035964e-145	6.2537e-142
ENSG00000118849	RARRES1	73.9161	-1.27767	0.297898	-4.28896	1.79508980377233e-05	0.00350207
ENSG00000118503	TNFAIP3	399.712	-1.26343	0.124324	-10.1624	2.9184525833931e-24	1.99278e-21
ENSG00000124102	PI3	782.791	-1.25055	0.0935988	-13.3608	1.02492529452992e-40	1.39968e-37
ENSG00000119922	IFIT2	106.158	-1.10585	0.237828	-4.64979	3.32268088936739e-06	0.000794079
ENSG00000073756	PTGS2	528.213	-1.10268	0.124425	-8.86217	7.84707587134854e-19	4.4126e-16
ENSG00000104856	RELB	1720.39	-1.08446	0.074521	-14.5525	5.6327707973874e-48	1.07693e-44
ENSG00000077150	NFKB2	3681.33	-1.0723	0.0551371	-19.4479	3.03721699668225e-84	7.25857e-81
ENSG00000070190	DAPP1	247.475	-1.03362	0.172992	-5.97495	2.30164621408797e-09	8.46253e-07
ENSG00000172062	SMN1	781.348	1.08194	0.278363	3.88679	0.000101577	0.0165986
ENSG00000283429	MIR1244-3	91.586	1.89324	0.298035	6.35242	2.11954490381674e-10	8.27012e-08

## Sheet: MSigDB - HT29 flagellin
Group	Gene_set_name	ID	Description	Count	GeneRatio	BgRatio	pvalue	p.adjust	qvalue	GeneSymbol
Up	TNFa_signaling_via_NFkB	M5890	Genes regulated by NF-kB in response to TNF [GeneID=7124].	43	0.52439	200/4383	1.97434842143098e-37	8.48969821215323e-36	6.85826293760237e-36	CFLAR/BIRC3/MAP2K3/BCL3/PTGS2/NFKB2/CXCL2/ICAM1/NFKBIA/JAG1/RELB/NFKB1/EHD1/BIRC2/CD83/CCL20/TNFAIP3/IFIT2/PLAU/SDC4/CDKN1A/IRF1/STAT5A/LIF/NINJ1/TUBB2A/IER3/PLK2/TNIP1/NFKBIE/IFNGR2/ICOSLG/SQSTM1/CXCL3/CXCL1/ZC3H12A/SMAD3/CSF1/TNFAIP2/LAMB3/CEBPD/TNF/SOD2
Up	Allograft_rejection	M5950	Genes up-regulated during transplant rejection.	15	0.182927	200/4383	3.04720008215716e-06	4.36765345109193e-05	3.52833693723461e-05	IFNGR1/HDAC9/BCL3/ICAM1/CCL22/LIF/ETS1/EGFR/IFNGR2/ICOSLG/CSF1/HLA-E/LTB/TAPBP/TNF
Up	Inflammatory_response	M5932	Genes defining inflammatory response.	15	0.182927	200/4383	3.04720008215716e-06	4.36765345109193e-05	3.52833693723461e-05	CX3CL1/ICAM1/NFKBIA/CCL22/NFKB1/CCL20/CDKN1A/IRF1/LIF/IRAK2/IFNGR2/ICOSLG/CXCL8/CSF1/TAPBP
Up	Interferon_gamma_response	M5913	Genes up-regulated in response to IFNG [GeneID=3458].	13	0.158537	200/4383	6.92989885850143e-05	0.000744964	0.000601807	PTGS2/ICAM1/NFKBIA/NFKB1/TNFAIP3/IFIT2/CDKN1A/IRF1/HELZ2/VCAM1/TNFAIP2/TAPBP/SOD2
Up	IL6_JAK_STAT3_signaling	M5897	Genes up-regulated by IL6 [GeneID=3569] via STAT3 [GeneID=6774], e.g., during acute phase response.	8	0.097561	87/4383	0.000187511	0.0016126	0.00130271	IFNGR1/IRF1/IFNGR2/CXCL3/CXCL1/CSF1/LTB/TNF
Up	Apoptosis	M5902	Genes mediating programmed cell death (apoptosis) by activation of caspases.	9	0.109756	161/4383	0.00285726	0.020477	0.016542	CFLAR/BIRC3/IFNGR1/CDKN1A/IRF1/IER3/SQSTM1/TNF/SOD2
Up	Epithelial_mesenchymal_transition	M5930	Genes defining epithelial-mesenchymal transition, as in wound healing, fibrosis and metastasis.	10	0.121951	200/4383	0.00377358	0.0231805	0.018726	IL32/LAMA3/LAMC2/FSTL3/TNFAIP3/SDC4/ITGAV/VCAM1/CXCL1/CXCL8
